# Supplementary material for: Placental Sonomorphologic Appearance and Fetomaternal Outcome in Fontan Circulation
Source: J Clin Med. 2024 Sep 1;13(17):5193. doi: 10.3390/jcm13175193 (PMC11396425; doi:10.3390/jcm13175193)
Supplement: Supplementary file 1 [file jcm-13-05193-s001.zip]

Archive with 2 entries (2 files):
- Supplementary material_22.05.2024.pdf
- Videoclip S1.mov
